# Supplementary material for: Combining germline, tissue and liquid biopsy analysis by comprehensive genomic profiling to improve the yield of actionable variants in a real-world cancer cohort
Source: J Transl Med. 2024 May 15;22:462. doi: 10.1186/s12967-024-05227-2 (PMC11097509; doi:10.1186/s12967-024-05227-2)
Supplement: Supplementary file 1 — Additional file 1. Genes and their alterations types covered by next-generation sequencing panels used in the study. The genes and their alterations covered by TruSight Oncology 500 tumor/ctDNA panel and TruSight Hereditary Cancer Panel are shown. The private genes and the common genes included in each next-generation sequencing panels used are also indicated. [file 12967_2024_5227_MOESM1_ESM.xlsx]

## Sheet: S1
TruSight Oncology 500 tumor and ctDNA gene content						TruSight Hereditary Cancer Panel gene content				TruSight Hereditary Cancer Panel gene content		TruSight Oncology 500 tumor and ctDNA
Gene symbol	Small variants	Copy number variants	DNA Fusions			Gene symbol	Small variants/Copy number variants			Private genes symbol		Private genes symbol				GENES IN COMMON
ABL1	✓	-	✓			ACD	✓			ACD		ABL1				AKT1
ABL2	✓	-	-			AIP	✓			AIP		ABL2				APC
ACVR1	✓	-	-			AKT1	✓			CASR		ACVR1				ATM
ACVR1B	✓	-	-			APC	✓			CTRC		ACVR1B				BAP1
AKT1	✓	-	-			ATM	✓			DDB2		AKT2				BARD1
AKT2	✓	✓	-			BAP1	✓			DIS3L2		AKT3				BLM
AKT3	✓	-	-			BARD1	✓			FANCB		ALK				BMPR1A
ALK	✓	✓	✓			BLM	✓			FANCM		ALOX12B				BRCA1
ALOX12B	✓	-	-			BMPR1A	✓			GALNT12		ANKRD11				BRCA2
ANKRD11	✓	-	-			BRCA1	✓			GPC3		ANKRD26				BRIP1
ANKRD26	✓	-	-			BRCA2	✓			KIF1B		AR				CDC73
APC	✓	-	-			BRIP1	✓			NTHL1		ARAF				CDH1
AR	✓	✓	-			CASR	✓			POT1		ARFRP1				CDK4
ARAF	✓	-	-			CDC73	✓			RHBDF2		ARID1A				CDKN1B
ARFRP1	✓	-	-			CDH1	✓			RINT1		ARID1B				CDKN2A
ARID1A	✓	-	-			CDK4	✓			SMARCE1		ARID2				CEBPA
ARID1B	✓	-	-			CDKN1B	✓			SPINK1		ARID5B				CHEK2
ARID2	✓	-	-			CDKN2A	✓			SPRED1		ASXL1				DICER1
ARID5B	✓	-	-			CEBPA	✓			TERF2IP		ASXL2				EPCAM
ASXL1	✓	-	-			CHEK2	✓			XPA		ATR				ERCC1
ASXL2	✓	-	-			CTRC	✓			XPC		ATRX				ERCC2
ATM	✓	✓	-			DDB2	✓			21		AURKA				ERCC3
ATR	✓	-	-			DICER1	✓					AURKB				ERCC4
ATRX	✓	-	-			DIS3L2	✓					AXIN1				ERCC5
AURKA	✓	-	-			EPCAM	✓					AXIN2				FAM175A
AURKB	✓	-	-			ERCC1	✓					AXL				FANCA
AXIN1	✓	-	-			ERCC2	✓					B2M				FANCC
AXIN2	✓	-	-			ERCC3	✓					BBC3				FANCD2
AXL	✓	-	-			ERCC4	✓					BCL10				FANCE
B2M	✓	-	-			ERCC5	✓					BCL2				FANCF
BAP1	✓	-	-			FAM175A	✓					BCL2L1				FANCG
BARD1	✓	-	-			FANCA	✓					BCL2L11				FANCI
BBC3	✓	-	-			FANCB	✓					BCL2L2				FANCL
BCL10	✓	-	-			FANCC	✓					BCL6				FH
BCL2	✓	-	-			FANCD2	✓					BCOR				FLCN
BCL2L1	✓	-	-			FANCE	✓					BCORL1				GATA2
BCL2L11	✓	-	-			FANCF	✓					BCR				GREM1
BCL2L2	✓	-	-			FANCG	✓					BIRC3				HOXB13
BCL6	✓	-	-			FANCI	✓					BRAF				KIT
BCOR	✓	-	-			FANCL	✓					BRD4				LZTR1
BCORL1	✓	-	-			FANCM	✓					BTG1				MAX
BCR	✓	-	✓			FH	✓					BTK				MEN1
BIRC3	✓	-	-			FLCN	✓					C11orf30				MET
BLM	✓	-	-			GALNT12	✓					CALR				MITF
BMPR1A	✓	-	-			GATA2	✓					CARD11				MLH1
BRAF	✓	✓	✓			GPC3	✓					CASP8				MRE11A
BRCA1	✓	✓	-			GREM1	✓					CBFB				MSH2
BRCA2	✓	✓	-			HOXB13	✓					CBL				MSH3
BRD4	✓	-	-			KIF1B	✓					CCND1				MSH6
BRIP1	✓	-	-			KIT	✓					CCND2				MUTYH
BTG1	✓	-	-			LZTR1	✓					CCND3				NBN
BTK	✓	-	-			MAX	✓					CCNE1				NF1
C11orf30	✓	-	-			MEN1	✓					CD274				NF2
CALR	✓	-	-			MET	✓					CD276				NSD1
CARD11	✓	-	-			MITF	✓					CD74				PALB2
CASP8	✓	-	-			MLH1	✓					CD79A				PDGFRA
CBFB	✓	-	-			MRE11A	✓					CD79B				PHOX2B
CBL	✓	-	-			MSH2	✓					CDK12				PIK3CA
CCND1	✓	✓	-			MSH3	✓					CDK6				PMS2
CCND2	✓	-	-			MSH6	✓					CDK8				POLD1
CCND3	✓	✓	-			MUTYH	✓					CDKN1A				POLE
CCNE1	✓	✓	-			NBN	✓					CDKN2B				PRKAR1A
CD274	✓	-	-			NF1	✓					CDKN2C				PTCH1
CD276	✓	-	-			NF2	✓					CENPA				PTEN
CD74	✓	-	✓			NSD1	✓					CHD2				RAD50
CD79A	✓	-	-			NTHL1	✓					CHD4				RAD51
CD79B	✓	-	-			PALB2	✓					CHEK1				RAD51B
CDC73	✓	-	-			PDGFRA	✓					CIC				RAD51C
CDH1	✓	-	-			PHOX2B	✓					CREBBP				RAD51D
CDK12	✓	-	-			PIK3CA	✓					CRKL				RB1
CDK4	✓	✓	-			PMS2	✓					CRLF2				RECQL4
CDK6	✓	✓	-			POLD1	✓					CSF1R				RET
CDK8	✓	-	-			POLE	✓					CSF3R				RUNX1
CDKN1A	✓	-	-			POT1	✓					CSNK1A1				SDHA
CDKN1B	✓	-	-			PRKAR1A	✓					CTCF				SDHAF2
CDKN2A	✓	-	-			PTCH1	✓					CTLA4				SDHB
CDKN2B	✓	-	-			PTEN	✓					CTNNA1				SDHC
CDKN2C	✓	-	-			RAD50	✓					CTNNB1				SDHD
CEBPA	✓	-	-			RAD51	✓					CUL3				SLX4
CENPA	✓	-	-			RAD51B	✓					CUX1				SMAD4
CHD2	✓	-	-			RAD51C	✓					CXCR4				SMARCA4
CHD4	✓	-	-			RAD51D	✓					CYLD				SMARCB1
CHEK1	✓	✓	-			RB1	✓					DAXX				STK11
CHEK2	✓	✓	-			RECQL4	✓					DCUN1D1				SUFU
CIC	✓	-	-			RET	✓					DDR2				TERT
CREBBP	✓	-	-			RHBDF2	✓					DDX41				TMEM127
CRKL	✓	-	-			RINT1	✓					DHX15				TP53
CRLF2	✓	-	-			RUNX1	✓					DIS3				TSC1
CSF1R	✓	-	-			SDHA	✓					DNAJB1				TSC2
CSF3R	✓	-	-			SDHAF2	✓					DNMT1				VHL
CSNK1A1	✓	-	-			SDHB	✓					DNMT3A				WT1
CTCF	✓	-	-			SDHC	✓					DNMT3B				XRCC2
CTLA4	✓	-	-			SDHD	✓					DOT1L				92
CTNNA1	✓	-	-			SLX4	✓					E2F3
CTNNB1	✓	-	-			SMAD4	✓					EED
CUL3	✓	-	-			SMARCA4	✓					EGFL7
CUX1	✓	-	-			SMARCB1	✓					EGFR
CXCR4	✓	-	-			SMARCE1	✓					EIF1AX
CYLD	✓	-	-			SPINK1	✓					EIF4A2
DAXX	✓	-	-			SPRED1	✓					EIF4E
DCUN1D1	✓	-	-			STK11	✓					EML4
DDR2	✓	-	-			SUFU	✓					EP300
DDX41	✓	-	-			TERF2IP	✓					EPHA3
DHX15	✓	-	-			TERT	✓					EPHA5
DICER1	✓	-	-			TMEM127	✓					EPHA7
DIS3	✓	-	-			TP53	✓					EPHB1
DNAJB1	✓	-	-			TSC1	✓					ERBB2
DNMT1	✓	-	-			TSC2	✓					ERBB3
DNMT3A	✓	-	-			VHL	✓					ERBB4
DNMT3B	✓	-	-			WT1	✓					ERG
DOT1L	✓	-	-			XPA	✓					ERRFI1
E2F3	✓	-	-			XPC	✓					ESR1
EED	✓	-	-			XRCC2	✓					ETS1
EGFL7	✓	-	-									ETV1
EGFR	✓	✓	✓									ETV4
EIF1AX	✓	-	-									ETV5
EIF4A2	✓	-	-									ETV6
EIF4E	✓	-	-									EWSR1
EML4	✓	-	-									EZH2
EP300	✓	-	-									FAM123B
EPCAM	✓	-	-									FAM46C
EPHA3	✓	-	-									FAS
EPHA5	✓	-	-									FAT1
EPHA7	✓	-	-									FBXW7
EPHB1	✓	-	-									FGF1
ERBB2	✓	✓	-									FGF10
ERBB3	✓	✓	-									FGF14
ERBB4	✓	-	-									FGF19
ERCC1	✓	✓	-									FGF2
ERCC2	✓	✓	-									FGF23
ERCC3	✓	-	-									FGF3
ERCC4	✓	-	-									FGF4
ERCC5	✓	-	-									FGF5
ERG	✓	-	-									FGF6
ERRFI1	✓	-	-									FGF7
ESR1	✓	✓	-									FGF8
ETS1	✓	-	-									FGF9
ETV1	✓	-	✓									FGFR1
ETV4	✓	-	✓									FGFR2
ETV5	✓	-	-									FGFR3
ETV6	✓	-	✓									FGFR4
EWSR1	✓	-	✓									FLI1
EZH2	✓	-	-									FLT1
FAM123B	✓	-	-									FLT3
FAM175A	✓	-	-									FLT4
FAM46C	✓	-	-									FOXA1
FANCA	✓	-	-									FOXL2
FANCC	✓	-	-									FOXO1
FANCD2	✓	-	-									FOXP1
FANCE	✓	-	-									FRS2
FANCF	✓	-	-									FUBP1
FANCG	✓	-	-									FYN
FANCI	✓	-	-									GABRA6
FANCL	✓	-	-									GATA1
FAS	✓	-	-									GATA3
FAT1	✓	-	-									GATA4
FBXW7	✓	-	-									GATA6
FGF1	✓	✓	-									GEN1
FGF10	✓	✓	-									GID4
FGF14	✓	✓	-									GLI1
FGF19	✓	✓	-									GNA11
FGF2	✓	✓	-									GNA13
FGF23	✓	✓	-									GNAQ
FGF3	✓	✓	-									GNAS
FGF4	✓	✓	-									GPR124
FGF5	✓	✓	-									GPS2
FGF6	✓	✓	-									GRIN2A
FGF7	✓	✓	-									GRM3
FGF8	✓	✓	-									GSK3B
FGF9	✓	✓	-									H3F3A
FGFR1	✓	✓	-									H3F3B
FGFR2	✓	✓	✓									H3F3C
FGFR3	✓	✓	✓									HGF
FGFR4	✓	✓	-									HIST1H1C
FH	✓	-	-									HIST1H2BD
FLCN	✓	-	-									HIST1H3A
FLI1	✓	-	-									HIST1H3B
FLT1	✓	-	-									HIST1H3C
FLT3	✓	-	-									HIST1H3D
FLT4	✓	-	-									HIST1H3E
FOXA1	✓	-	-									HIST1H3F
FOXL2	✓	-	-									HIST1H3G
FOXO1	✓	-	-									HIST1H3H
FOXP1	✓	-	-									HIST1H3I
FRS2	✓	-	-									HIST1H3J
FUBP1	✓	-	-									HIST2H3A
FYN	✓	-	-									HIST2H3C
GABRA6	✓	-	-									HIST2H3D
GATA1	✓	-	-									HIST3H3
GATA2	✓	-	-									HLA-A
GATA3	✓	-	-									HLA-B
GATA4	✓	-	-									HLA-C
GATA6	✓	-	-									HNF1A
GEN1	✓	-	-									HNRNPK
GID4	✓	-	-									HRAS
GLI1	✓	-	-									HSD3B1
GNA11	✓	-	-									HSP90AA1
GNA13	✓	-	-									ICOSLG
GNAQ	✓	-	-									ID3
GNAS	✓	-	-									IDH1
GPR124	✓	-	-									IDH2
GPS2	✓	-	-									IFNGR1
GREM1	✓	-	-									IGF1
GRIN2A	✓	-	-									IGF1R
GRM3	✓	-	-									IGF2
GSK3B	✓	-	-									IKBKE
H3F3A	✓	-	-									IKZF1
H3F3B	✓	-	-									IL10
H3F3C	✓	-	-									IL7R
HGF	✓	-	-									INHA
HIST1H1C	✓	-	-									INHBA
HIST1H2BD	✓	-	-									INPP4A
HIST1H3A	✓	-	-									INPP4B
HIST1H3B	✓	-	-									INSR
HIST1H3C	✓	-	-									IRF2
HIST1H3D	✓	-	-									IRF4
HIST1H3E	✓	-	-									IRS1
HIST1H3F	✓	-	-									IRS2
HIST1H3G	✓	-	-									JAK1
HIST1H3H	✓	-	-									JAK2
HIST1H3I	✓	-	-									JAK3
HIST1H3J	✓	-	-									JUN
HIST2H3A	✓	-	-									KAT6A
HIST2H3C	✓	-	-									KDM5A
HIST2H3D	✓	-	-									KDM5C
HIST3H3	✓	-	-									KDM6A
HLA-A	✓	-	-									KDR
HLA-B	✓	-	-									KEAP1
HLA-C	✓	-	-									KEL
HNF1A	✓	-	-									KIF5B
HNRNPK	✓	-	-									KLF4
HOXB13	✓	-	-									KLHL6
HRAS	✓	-	-									KMT2B
HSD3B1	✓	-	-									KMT2C
HSP90AA1	✓	-	-									KMT2D
ICOSLG	✓	-	-									KRAS
ID3	✓	-	-									LAMP1
IDH1	✓	-	-									LATS1
IDH2	✓	-	-									LATS2
IFNGR1	✓	-	-									LMO1
IGF1	✓	-	-									LRP1B
IGF1R	✓	-	-									LYN
IGF2	✓	-	-									MAGI2
IKBKE	✓	-	-									MALT1
IKZF1	✓	-	-									MAP2K1
IL10	✓	-	-									MAP2K2
IL7R	✓	-	-									MAP2K4
INHA	✓	-	-									MAP3K1
INHBA	✓	-	-									MAP3K13
INPP4A	✓	-	-									MAP3K14
INPP4B	✓	-	-									MAP3K4
INSR	✓	-	-									MAPK1
IRF2	✓	-	-									MAPK3
IRF4	✓	-	-									MCL1
IRS1	✓	-	-									MDC1
IRS2	✓	-	-									MDM2
JAK1	✓	-	-									MDM4
JAK2	✓	✓	-									MED12
JAK3	✓	-	-									MEF2B
JUN	✓	-	-									MGA
KAT6A	✓	-	-									MLL
KDM5A	✓	-	-									MLLT3
KDM5C	✓	-	-									MPL
KDM6A	✓	-	-									MST1
KDR	✓	-	-									MST1R
KEAP1	✓	-	-									MTOR
KEL	✓	-	-									MYB
KIF5B	✓	-	-									MYC
KIT	✓	✓	-									MYCL
KLF4	✓	-	-									MYCN
KLHL6	✓	-	-									MYD88
KMT2B	✓	-	-									MYOD1
KMT2C	✓	-	-									NAB2
KMT2D	✓	-	-									NCOA3
KRAS	✓	✓	-									NCOR1
LAMP1	✓	✓	-									NEGR1
LATS1	✓	-	-									NFE2L2
LATS2	✓	-	-									NFKBIA
LMO1	✓	-	-									NKX2-1
LRP1B	✓	-	-									NKX3-1
LYN	✓	-	-									NOTCH1
LZTR1	✓	-	-									NOTCH2
MAGI2	✓	-	-									NOTCH3
MALT1	✓	-	-									NOTCH4
MAP2K1	✓	-	-									NPM1
MAP2K2	✓	-	-									NRAS
MAP2K4	✓	-	-									NRG1
MAP3K1	✓	-	-									NTRK1
MAP3K13	✓	-	-									NTRK2
MAP3K14	✓	-	-									NTRK3
MAP3K4	✓	-	-									NUP93
MAPK1	✓	-	-									NUTM1
MAPK3	✓	-	-									PAK1
MAX	✓	-	-									PAK3
MCL1	✓	-	-									PAK7
MDC1	✓	-	-									PARK2
MDM2	✓	✓	-									PARP1
MDM4	✓	✓	-									PAX3
MED12	✓	-	-									PAX5
MEF2B	✓	-	-									PAX7
MEN1	✓	-	-									PAX8
MET	✓	✓	-									PBRM1
MGA	✓	-	-									PDCD1
MITF	✓	-	-									PDCD1LG2
MLH1	✓	-	-									PDGFRB
MLL	✓	-	-									PDK1
MLLT3	✓	-	-									PDPK1
MPL	✓	-	-									PGR
MRE11A	✓	-	-									PHF6
MSH2	✓	-	-									PIK3C2B
MSH3	✓	-	-									PIK3C2G
MSH6	✓	-	-									PIK3C3
MST1	✓	-	-									PIK3CB
MST1R	✓	-	-									PIK3CD
MTOR	✓	-	-									PIK3CG
MUTYH	✓	-	-									PIK3R1
MYB	✓	-	-									PIK3R2
MYC	✓	✓	-									PIK3R3
MYCL	✓	✓	-									PIM1
MYCN	✓	✓	-									PLCG2
MYD88	✓	-	-									PLK2
MYOD1	✓	-	-									PMAIP1
NAB2	✓	-	✓									PMS1
NBN	✓	-	-									PNRC1
NCOA3	✓	-	-									PPARG
NCOR1	✓	-	-									PPM1D
NEGR1	✓	-	-									PPP2R1A
NF1	✓	-	-									PPP2R2A
NF2	✓	-	-									PPP6C
NFE2L2	✓	-	-									PRDM1
NFKBIA	✓	-	-									PREX2
NKX2-1	✓	-	-									PRKCI
NKX3-1	✓	-	-									PRKDC
NOTCH1	✓	-	-									PRSS8
NOTCH2	✓	-	-									PTPN11
NOTCH3	✓	-	-									PTPRD
NOTCH4	✓	-	-									PTPRS
NPM1	✓	-	-									PTPRT
NRAS	✓	✓	-									QKI
NRG1	✓	✓	-									RAB35
NSD1	✓	-	-									RAC1
NTRK1	✓	-	✓									RAD21
NTRK2	✓	-	✓									RAD52
NTRK3	✓	-	-									RAD54L
NUP93	✓	-	-									RAF1
NUTM1	✓	-	✓									RANBP2
PAK1	✓	-	-									RARA
PAK3	✓	-	-									RASA1
PAK7	✓	-	-									RBM10
PALB2	✓	-	-									REL
PARK2	✓	-	-									RFWD2
PARP1	✓	-	-									RHEB
PAX3	✓	-	✓									RHOA
PAX5	✓	-	-									RICTOR
PAX7	✓	-	-									RIT1
PAX8	✓	-	✓									RNF43
PBRM1	✓	-	-									ROS1
PDCD1	✓	-	-									RPS6KA4
PDCD1LG2	✓	-	-									RPS6KB1
PDGFRA	✓	✓	-									RPS6KB2
PDGFRB	✓	✓	-									RPTOR
PDK1	✓	-	-									RUNX1T1
PDPK1	✓	-	-									RYBP
PGR	✓	-	-									SETBP1
PHF6	✓	-	-									SETD2
PHOX2B	✓	-	-									SF3B1
PIK3C2B	✓	-	-									SH2B3
PIK3C2G	✓	-	-									SH2D1A
PIK3C3	✓	-	-									SHQ1
PIK3CA	✓	✓	-									SLIT2
PIK3CB	✓	✓	-									SMAD2
PIK3CD	✓	-	-									SMAD3
PIK3CG	✓	-	-									SMARCD1
PIK3R1	✓	-	-									SMC1A
PIK3R2	✓	-	-									SMC3
PIK3R3	✓	-	-									SMO
PIM1	✓	-	-									SNCAIP
PLCG2	✓	-	-									SOCS1
PLK2	✓	-	-									SOX10
PMAIP1	✓	-	-									SOX17
PMS1	✓	-	-									SOX2
PMS2	✓	-	-									SOX9
PNRC1	✓	-	-									SPEN
POLD1	✓	-	-									SPOP
POLE	✓	-	-									SPTA1
PPARG	✓	-	✓									SRC
PPM1D	✓	-	-									SRSF2
PPP2R1A	✓	-	-									STAG1
PPP2R2A	✓	-	-									STAG2
PPP6C	✓	-	-									STAT3
PRDM1	✓	-	-									STAT4
PREX2	✓	-	-									STAT5A
PRKAR1A	✓	-	-									STAT5B
PRKCI	✓	-	-									STK40
PRKDC	✓	-	-									SUZ12
PRSS8	✓	-	-									SYK
PTCH1	✓	-	-									TAF1
PTEN	✓	✓	-									TBX3
PTPN11	✓	-	-									TCEB1
PTPRD	✓	-	-									TCF3
PTPRS	✓	-	-									TCF7L2
PTPRT	✓	-	-									TERC
QKI	✓	-	-									TET1
RAB35	✓	-	-									TET2
RAC1	✓	-	-									TFE3
RAD21	✓	-	-									TFRC
RAD50	✓	-	-									TGFBR1
RAD51	✓	-	-									TGFBR2
RAD51B	✓	-	-									TMPRSS2
RAD51C	✓	-	-									TNFAIP3
RAD51D	✓	-	-									TNFRSF14
RAD52	✓	-	-									TOP1
RAD54L	✓	-	-									TOP2A
RAF1	✓	✓	-									TP63
RANBP2	✓	-	-									TRAF2
RARA	✓	-	-									TRAF7
RASA1	✓	-	-									TSHR
RB1	✓	-	-									U2AF1
RBM10	✓	-	-									VEGFA
RECQL4	✓	-	-									VTCN1
REL	✓	-	-									WISP3
RET	✓	✓	✓									XIAP
RFWD2	✓	-	-									XPO1
RHEB	✓	-	-									YAP1
RHOA	✓	-	-									YES1
RICTOR	✓	✓	-									ZBTB2
RIT1	✓	-	-									ZBTB7A
RNF43	✓	-	-									ZFHX3
ROS1	✓	-	✓									ZNF217
RPS6KA4	✓	-	-									ZNF703
RPS6KB1	✓	✓	-									ZRSR2
RPS6KB2	✓	-	-									431
RPTOR	✓	-	-
RUNX1	✓	-	-
RUNX1T1	✓	-	-
RYBP	✓	-	-
SDHA	✓	-	-
SDHAF2	✓	-	-
SDHB	✓	-	-
SDHC	✓	-	-
SDHD	✓	-	-
SETBP1	✓	-	-
SETD2	✓	-	-
SF3B1	✓	-	-
SH2B3	✓	-	-
SH2D1A	✓	-	-
SHQ1	✓	-	-
SLIT2	✓	-	-
SLX4	✓	-	-
SMAD2	✓	-	-
SMAD3	✓	-	-
SMAD4	✓	-	-
SMARCA4	✓	-	-
SMARCB1	✓	-	-
SMARCD1	✓	-	-
SMC1A	✓	-	-
SMC3	✓	-	-
SMO	✓	-	-
SNCAIP	✓	-	-
SOCS1	✓	-	-
SOX10	✓	-	-
SOX17	✓	-	-
SOX2	✓	-	-
SOX9	✓	-	-
SPEN	✓	-	-
SPOP	✓	-	-
SPTA1	✓	-	-
SRC	✓	-	-
SRSF2	✓	-	-
STAG1	✓	-	-
STAG2	✓	-	-
STAT3	✓	-	-
STAT4	✓	-	-
STAT5A	✓	-	-
STAT5B	✓	-	-
STK11	✓	-	-
STK40	✓	-	-
SUFU	✓	-	-
SUZ12	✓	-	-
SYK	✓	-	-
TAF1	✓	-	-
TBX3	✓	-	-
TCEB1	✓	-	-
TCF3	✓	-	-
TCF7L2	✓	-	-
TERC	✓	-	-
TERT	✓	-	-
TET1	✓	-	-
TET2	✓	-	-
TFE3	✓	-	✓
TFRC	✓	✓	-
TGFBR1	✓	-	-
TGFBR2	✓	-	-
TMEM127	✓	-	-
TMPRSS2	✓	-	✓
TNFAIP3	✓	-	-
TNFRSF14	✓	-	-
TOP1	✓	-	-
TOP2A	✓	-	-
TP53	✓	-	-
TP63	✓	-	-
TRAF2	✓	-	-
TRAF7	✓	-	-
TSC1	✓	-	-
TSC2	✓	-	-
TSHR	✓	-	-
U2AF1	✓	-	-
VEGFA	✓	-	-
VHL	✓	-	-
VTCN1	✓	-	-
WISP3	✓	-	-
WT1	✓	-	-
XIAP	✓	-	-
XPO1	✓	-	-
XRCC2	✓	-	-
YAP1	✓	-	-
YES1	✓	-	-
ZBTB2	✓	-	-
ZBTB7A	✓	-	-
ZFHX3	✓	-	-
ZNF217	✓	-	-
ZNF703	✓	-	-
ZRSR2	✓	-	-
Total	523	59	23
