# Supplementary material for: Combining germline, tissue and liquid biopsy analysis by comprehensive genomic profiling to improve the yield of actionable variants in a real-world cancer cohort
Source: J Transl Med. 2024 May 15;22:462. doi: 10.1186/s12967-024-05227-2 (PMC11097509; doi:10.1186/s12967-024-05227-2)
Supplement: Supplementary file 3 — Additional file 3. Tukey comparison plot between each intersection of TruSight™ Oncology 500 (TSO500) solid Variant Allele Frequency (VAF) and TruSight™ Oncology 500 (TSO500) ctDNA Variant Allele Frequency (VAF). Tukey comparison plot between each intersection of TSO500 solid tumor VAF and TSO500 ctDNA VAF is shown. The first column reported the comparison (with the same code ID reported in additional file 2 Figure S1), and the adjusted p-value with fdr in the last column. ns: not significant; t: tumor; ctDNA: circulating-free tumor DNA. [file 12967_2024_5227_MOESM3_ESM.xlsx]

## Sheet: S3
Tukey's multiple comparisons test	Mean Diff.	95.00% CI of diff.	Below threshold?	Summary	Adjusted P Value
t5_ct0.1 vs. t10_ct0.1	0.004082	-0.01441 to 0.02257	No	ns	0.9993
t5_ct0.1 vs. t5_ct0.5	-0.01915	-0.03764 to -0.0006619	Yes	*	0.0362
t5_ct0.1 vs. t10_ct0.5	-0.015	-0.03349 to 0.003485	No	*	0.0365
t5_ct0.1 vs. t5_ct1	-0.02543	-0.04391 to -0.006937	Yes	***	0.001
t5_ct0.1 vs. t10_ct1	-0.02162	-0.04011 to -0.003131	Yes	**	0.0098
t5_ct0.1 vs. t5_ct5	-0.02441	-0.04290 to -0.005919	Yes	**	0.0019
t5_ct0.1 vs. t10_ct5	-0.0206	-0.03908 to -0.002106	Yes	*	0.0171
t5_ct0.1 vs. t5_ct10	-0.02508	-0.04357 to -0.006589	Yes	**	0.0012
t5_ct0.1 vs. t10_ct10	-0.02127	-0.03975 to -0.002777	Yes	*	0.0119
t10_ct0.1 vs. t5_ct0.5	-0.02323	-0.04172 to -0.004744	Yes	**	0.0038
t10_ct0.1 vs. t10_ct0.5	-0.01909	-0.03757 to -0.0005969	Yes	*	0.0374
t10_ct0.1 vs. t5_ct1	-0.02951	-0.04800 to -0.01102	Yes	****	<0.0001
t10_ct0.1 vs. t10_ct1	-0.0257	-0.04419 to -0.007213	Yes	***	0.0008
t10_ct0.1 vs. t5_ct5	-0.02849	-0.04698 to -0.01000	Yes	***	0.0001
t10_ct0.1 vs. t10_ct5	-0.02468	-0.04317 to -0.006188	Yes	**	0.0016
t10_ct0.1 vs. t5_ct10	-0.02916	-0.04765 to -0.01067	Yes	****	<0.0001
t10_ct0.1 vs. t10_ct10	-0.02535	-0.04384 to -0.006858	Yes	**	0.001
t5_ct0.5 vs. t10_ct0.5	0.004147	-0.01434 to 0.02264	No	ns	0.9992
t5_ct0.5 vs. t5_ct1	-0.006275	-0.02476 to 0.01221	No	ns	0.983
t5_ct0.5 vs. t10_ct1	-0.002469	-0.02096 to 0.01602	No	ns	>0.9999
t5_ct0.5 vs. t5_ct5	-0.005257	-0.02375 to 0.01323	No	ns	0.9952
t5_ct0.5 vs. t10_ct5	-0.001444	-0.01993 to 0.01704	No	ns	>0.9999
t5_ct0.5 vs. t5_ct10	-0.005927	-0.02442 to 0.01256	No	ns	0.9885
t5_ct0.5 vs. t10_ct10	-0.002115	-0.02060 to 0.01637	No	ns	>0.9999
t10_ct0.5 vs. t5_ct1	-0.01042	-0.02891 to 0.008068	No	ns	0.712
t10_ct0.5 vs. t10_ct1	-0.006616	-0.02510 to 0.01187	No	ns	0.9757
t10_ct0.5 vs. t5_ct5	-0.009404	-0.02789 to 0.009085	No	ns	0.8167
t10_ct0.5 vs. t10_ct5	-0.005591	-0.02408 to 0.01290	No	ns	0.9924
t10_ct0.5 vs. t5_ct10	-0.01007	-0.02856 to 0.008415	No	ns	0.75
t10_ct0.5 vs. t10_ct10	-0.006261	-0.02475 to 0.01223	No	ns	0.9832
t5_ct1 vs. t10_ct1	0.003805	-0.01468 to 0.02229	No	ns	0.9996
t5_ct1 vs. t5_ct5	0.001017	-0.01747 to 0.01951	No	ns	>0.9999
t5_ct1 vs. t10_ct5	0.00483	-0.01366 to 0.02332	No	ns	0.9975
t5_ct1 vs. t5_ct10	0.0003478	-0.01814 to 0.01884	No	ns	>0.9999
t5_ct1 vs. t10_ct10	0.00416	-0.01433 to 0.02265	No	ns	0.9992
t10_ct1 vs. t5_ct5	-0.002788	-0.02128 to 0.01570	No	ns	>0.9999
t10_ct1 vs. t10_ct5	0.001025	-0.01746 to 0.01951	No	ns	>0.9999
t10_ct1 vs. t5_ct10	-0.003458	-0.02195 to 0.01503	No	ns	0.9998
t10_ct1 vs. t10_ct10	0.0003545	-0.01813 to 0.01884	No	ns	>0.9999
t5_ct5 vs. t10_ct5	0.003813	-0.01468 to 0.02230	No	ns	0.9996
t5_ct5 vs. t5_ct10	-0.0006693	-0.01916 to 0.01782	No	ns	>0.9999
t5_ct5 vs. t10_ct10	0.003143	-0.01535 to 0.02163	No	ns	>0.9999
t10_ct5 vs. t5_ct10	-0.004482	-0.02297 to 0.01401	No	ns	0.9986
t10_ct5 vs. t10_ct10	-0.0006704	-0.01916 to 0.01782	No	ns	>0.9999
t5_ct10 vs. t10_ct10	0.003812	-0.01468 to 0.02230	No	ns	0.9996
