# Supplementary material for: Combining germline, tissue and liquid biopsy analysis by comprehensive genomic profiling to improve the yield of actionable variants in a real-world cancer cohort
Source: J Transl Med. 2024 May 15;22:462. doi: 10.1186/s12967-024-05227-2 (PMC11097509; doi:10.1186/s12967-024-05227-2)
Supplement: Supplementary file 4 — Additional file 4. Tumor Mutational Burden (TMB) and Microsatellite Instability (MSI) for each tumor tissue and cfDNA analyzed in the study. Tumor Mutational Burden (TMB) and Microsatellite Instability (MSI) for each tumor tissue and circulating free-DNA belonging to each patient including in the study are shown. Samples ID with tumor tissue with TMB ≥ 10 mutations/Mb are indicated with asterisks. n.d.: not done; TMB: Tumor Mutational Burden; cfDNA: circulating- free DNA; MSI: MicroSatellite Instability. [file 12967_2024_5227_MOESM4_ESM.xlsx]

## Sheet: S4
Patient ID	Tumor tissue TMB	cfDNA TMB	Tumor tissue MSI	cfDNA MSI
GE01	6.3	22.8	1.7	0
GE02	n.d.	47.3	n.d.	0.073
GE03	6.3	3.4	4.5	0
GE04	n.d.	8.9	n.d.	0.09
GE05	n.d.	20.5	n.d.	0
GE06*	32.2	17.4	2.5	0.026
GE07	0	1.9	0	0.021
GE08	2.4	14.8	1.1	0.022
GE09	0	56.4	2.5	0.021
GE10	0	6.6	2.6	0
GE11	n.d.	54.6	n.d.	0
GE12	1.6	4.2	0	0
GE13	n.d.	8.5	n.d.	0
GE14*	11	6.6	3.3	0
GE15*	15.7	20.6	1.7	0.046
GE16*	27.1	15.7	0	0
GE17	n.d.	59.6	n.d.	0.024
GE18	n.d.	34.8	n.d.	0.049
GE19	3.1	4.1	0.8	0.023
GE21	6.3	4.4	3.3	0.029
GE22	3.1	5.9	1.7	0
GE23	n.d.	4.1	n.d.	0.043
GE24	5.5	4.1	4.2	0
Median	4.3	8.9	1.7	0.021
Average	8.2	18.6	2.0	0.020
