# Supplementary material for: Combining germline, tissue and liquid biopsy analysis by comprehensive genomic profiling to improve the yield of actionable variants in a real-world cancer cohort
Source: J Transl Med. 2024 May 15;22:462. doi: 10.1186/s12967-024-05227-2 (PMC11097509; doi:10.1186/s12967-024-05227-2)
Supplement: Supplementary file 6 — Additional file 6. The somatic alterations, classified as OncoKB level 1 to 4, in the 16 tumor tissues analyzed in the study. The 11 somatic alterations (coding/nonsynonymous variants with a variant allele frequency ≥ 5%), classified as OncoKB level 1 to 4, identified in the 16 tumor tumous analyzed by the TruSight™ Oncology 500 panel are shown. For each patient, the somatic alterations, classified as OncoKB level 1 to 4, were annotated. In bold are indicated the 6 somatic alterations classified with OncoKB level 1 to 3. [file 12967_2024_5227_MOESM6_ESM.xlsx]

## Sheet: S6
SAMPLE ID	SNV ID	P-Dot Notation	C-Dot Notation	Consequence(s)	Affected Exon(s)	omosome	Position	RefCall	AltCall	RefCall2	AltCall2	VAF	Depth	CytoBand	GeneName	VariantType	CosmicIDs	MaxCosmicCount	AlleleCountsGnomadExome	AlleleCountsGnomadGenome	AlleleCounts1000Genomes	MaxDatabaseAlleleCounts	GermlineFilterDatabase	GermlineFilterProxi	CodingVariant	Nonsynonymous	IncludedInTMBNumerator	Status	Otherinfo3	Chr	Start	End	Ref	Alt	Func.refGene	Gene.refGene	GeneDetail.refGene	ExonicFunc.refGene	AAChange.refGene	esp6500siv2_all	1000g2015aug_all	avsnp147	SIFT_score	SIFT_converted_rankscore	SIFT_pred	Polyphen2_HDIV_score	Polyphen2_HDIV_rankscore	Polyphen2_HDIV_pred	Polyphen2_HVAR_score
GE01	chr7_140453136_A_T	NP_004324.2:p.(Val600Glu)	NM_004333.4:c.1799T>A	missense_variant	15/18	7	140453136	A	T	A	T	0.5141	1062	7q34	BRAF	SNV	COSM476	27133	1	0	0	1	False	False	True	True	False	Somatic	GE01	7	140453136	140453136	A	T	exonic	BRAF	.	nonsynonymous SNV	BRAF:NM_001354609:exon15:c.T1799A:p.V600E,BRAF:NM_004333:exon15:c.T1799A:p.V600E	.	.	rs113488022	0.001	0.784	D	0.971	0.552	D	0.943
GE03	chr1_27057753_GC_TT	NP_006006.3:p.(Gln487_Gln488delinsHisTer)	NM_006015.4:c.1461_1462delinsTT	stop_gained	3/20	1	27057753	GC	TT	GC	TT	0.3893	637	1p36.11	ARID1A	MNV		0	0	0	0	0	False	False	True	True	False	Somatic	GE03	1	27057753	27057754	GC	TT	exonic	ARID1A	.	stopgain	ARID1A:NM_006015:exon3:c.1461_1462delinsTT:p.Q487_S2285delinsH,ARID1A:NM_139135:exon3:c.1461_1462delinsTT:p.Q487_S2068delinsH	.	.	.	.	.	.	.	.	.	.
GE6	chr7_140453136_AC_CT	NP_004324.2:p.(Val600Arg)	NM_004333.4:c.1798_1799delinsAG	missense_variant	15/18	7	140453136	AC	CT	AC	CT	0.2488	1073	7q34	BRAF	MNV	COSM474	108	0	0	0	0	False	False	True	True	False	Somatic	GE6	7	140453136	140453137	AC	CT	exonic	BRAF	.	nonframeshift substitution	BRAF:NM_001354609:exon15:c.1798_1799delinsAG:p.V600R,BRAF:NM_004333:exon15:c.1798_1799delinsAG:p.V600R	.	.	rs121913227	.	.	.	.	.	.	.
GE10	chr10_89692928_T_G	NP_000305.3:p.(Tyr138Asp)	NM_000314.6:c.412T>G	missense_variant	5/9	10	89692928	T	G	T	G	0.8981	265	10q23.31	PTEN	SNV	COSM1577272	2	0	0	0	0	False	False	True	True	False	Somatic_Proxi	GE10	10	89692928	89692928	T	G	exonic	PTEN	.	nonsynonymous SNV	PTEN:NM_000314:exon5:c.T412G:p.Y138D,PTEN:NM_001304717:exon6:c.T931G:p.Y311D	.	.	.	0	0.912	D	1	0.899	D	0.999
GE12	chr10_89692816_T_TTG	NP_000305.3:p.(Ile101Ter)	NM_000314.6:c.300_301insTG	frameshift_variant	5/9	10	89692816	T	TTG	T	TTG	0.1864	118	10q23.31	PTEN	insertion		0	0	0	0	0	False	False	True	True	True	Somatic	GE12	10	89692816	89692816	-	TG	exonic	PTEN	.	stopgain	PTEN:NM_000314:exon5:c.300_301insTG:p.I101*,PTEN:NM_001304717:exon6:c.819_820insTG:p.I274*	.	.	.	.	.	.	.	.	.	.
GE14	chr7_140453136_A_T	NP_004324.2:p.(Val600Glu)	NM_004333.4:c.1799T>A	missense_variant	15/18	7	140453136	A	T	A	T	0.2867	1329	7q34	BRAF	SNV	COSM476	27133	1	0	0	1	False	False	True	True	False	Somatic	GE14	7	140453136	140453136	A	T	exonic	BRAF	.	nonsynonymous SNV	BRAF:NM_001354609:exon15:c.T1799A:p.V600E,BRAF:NM_004333:exon15:c.T1799A:p.V600E	.	.	rs113488022	0.001	0.784	D	0.971	0.552	D	0.943
GE15	chr1_115256530_G_T	NP_002515.1:p.(Gln61Lys)	NM_002524.4:c.181C>A	missense_variant	3/7	1	115256530	G	T	G	T	0.7003	2112	1p13.2	NRAS	SNV	COSM580	1159	0	0	0	0	False	False	True	True	False	Somatic	GE15	1	115256530	115256530	G	T	exonic	NRAS	.	nonsynonymous SNV	NRAS:NM_002524:exon3:c.C181A:p.Q61K	.	.	rs121913254	0.009	0.574	D	0.948	0.516	P	0.76
GE16	chr7_140453136_A_T	NP_004324.2:p.(Val600Glu)	NM_004333.4:c.1799T>A	missense_variant	15/18	7	140453136	A	T	A	T	0.4664	268	7q34	BRAF	SNV	COSM476	27133	1	0	0	1	False	True_S	True	True	False	Somatic	GE16	7	140453136	140453136	A	T	exonic	BRAF	.	nonsynonymous SNV	BRAF:NM_001354609:exon15:c.T1799A:p.V600E,BRAF:NM_004333:exon15:c.T1799A:p.V600E	.	.	rs113488022	0.001	0.784	D	0.971	0.552	D	0.943
GE21	chr1_27023377_C_CT	NP_006006.3:p.(Ala162CysfsTer238)	NM_006015.4:c.483_484insT	frameshift_variant	1/20	1	27023377	C	CT	C	CT	0.1045	201	1p36.11	ARID1A:LOC101928728	insertion		0	0	0	0	0	False	False	True	True	True	Somatic	GE21	1	27023377	27023377	-	T	exonic	ARID1A	.	frameshift insertion	ARID1A:NM_006015:exon1:c.483_484insT:p.A162Cfs*238,ARID1A:NM_139135:exon1:c.483_484insT:p.A162Cfs*238	.	.	.	.	.	.	.	.	.	.
GE21	chr11_108172385_C_T	NP_000042.3:p.(Arg1730Ter)	NM_000051.3:c.5188C>T	stop_gained	35/63	11	108172385	C	T	C	T	0.0543	847	11q22.3	ATM	SNV	COSM1183960;COSM172204	5	2	0	0	2	False	False	True	True	True	Somatic_Low	GE21	11	108172385	108172385	C	T	exonic	ATM	.	stopgain	ATM:NM_000051:exon35:c.C5188T:p.R1730X,ATM:NM_001351834:exon36:c.C5188T:p.R1730X	.	.	rs764389018	.	.	.	.	.	.	.
GE21	chr12_25398284_C_T	NP_203524.1:p.(Gly12Asp)	NM_033360.3:c.35G>A	missense_variant	2/6	12	25398284	C	T	C	T	0.0725	911	12p12.1	KRAS	SNV	COSM1135366;COSM521	14473	1	0	0	1	False	False	True	True	False	Somatic_Low	GE21	12	25398284	25398284	C	T	exonic	KRAS	.	nonsynonymous SNV	KRAS:NM_001369786:exon2:c.G35A:p.G12D,KRAS:NM_001369787:exon2:c.G35A:p.G12D,KRAS:NM_004985:exon2:c.G35A:p.G12D,KRAS:NM_033360:exon2:c.G35A:p.G12D	.	.	rs121913529	0.01	0.564	D	0.385	0.356	B	0.257
[truncated: 109 more columns]
