# Supplementary material for: Combining germline, tissue and liquid biopsy analysis by comprehensive genomic profiling to improve the yield of actionable variants in a real-world cancer cohort
Source: J Transl Med. 2024 May 15;22:462. doi: 10.1186/s12967-024-05227-2 (PMC11097509; doi:10.1186/s12967-024-05227-2)
Supplement: Supplementary file 7 — Additional file 7. Copy number variations fold-changes for each gene analyzed by TruSight™ Oncology 500 panel in the 16 tumor tissues. Copy number variations fold-change for each tumor tissue belonging to each patient including in the study are shown. In bold are indicated the fold-change ≥ 2. [file 12967_2024_5227_MOESM7_ESM.xlsx]

## Sheet: S7
SAMPLE ID	AKT2	ALK	AR	ATM	BRAF	BRCA1	BRCA2	CCND1	CCND3	CCNE1	CDK4	CDK6	CHEK1	CHEK2	EGFR	ERBB2	ERBB3	ERCC1	ERCC2	ESR1	FGF1	FGF10	FGF14	FGF19	FGF2	FGF23	FGF3	FGF4	FGF5	FGF6	FGF7	FGF8	FGF9	FGFR1	FGFR2	FGFR3	FGFR4	JAK2	KIT	KRAS	LAMP1	MDM2	MDM4	MET	MYC	MYCL	MYCN	NRAS	NRG1
GE01	0.914	1212	1284	0.927	1.4	1002	1363	0.983	1135	1.03	1036	1248	0.942	0.72	1507	1005	1001	1.05	1017	0.645	1313	1195	1224	0.975	0.903	1.05	0.974	1014	0.937	1114	1084	0.641	1.24	1041	0.743	0.77	1155	0.926	1028	0.931	1257	0.974	1328	1297	2225	1092	1014	0.688	0.985
GE03	0.911	1017	1057	0.986	0.943	0.973	1012	1.09	1077	0.941	0.989	1019	1026	0.907	0.952	1008	0.995	1041	1009	0.994	0.782	0.835	0.874	1087	0.783	0.944	1.11	1056	0.796	0.978	0.92	0.954	0.869	0.866	20334	0.68	0.855	1.2	0.806	0.906	0.959	0.897	1049	1066	1897	0.985	0.949	0.944	0.902
GE06	0.863	1352	1133	0.947	0.95	0.852	0.903	1101	0.844	0.887	1078	1147	0.93	0.822	1397	1043	0.995	0.798	1495	1031	0.802	1208	0.909	0.978	0.945	1098	1259	1026	0.879	1217	1.12	1047	0.967	1.03	1012	0.994	1023	0.881	1301	1013	0.717	0.826	1154	1.26	1038	1271	1026	1131	1.09
GE07	0.924	1.15	0.559	1.06	1065	1039	1.26	1827	0.955	0.994	1342	1167	1088	0.964	0.975	1446	1105	1299	1176	0.952	0.967	0.776	0.916	0.99	0.83	0.766	1064	0.88	0.886	0.832	0.899	0.904	0.983	1049	1	0.828	1112	0.964	0.975	1078	1087	0.902	1042	1024	0.814	1.36	1493	0.919	1.01
GE08	0.968	0.971	0.829	1115	0.991	0.976	1139	1031	1363	1186	1454	1123	1233	1097	0.79	0.986	0.918	1354	1179	0.88	0.899	0.908	0.9	0.907	0.972	0.869	0.996	0.95	0.913	0.954	0.985	0.958	0.916	0.927	0.86	0.992	1038	1.08	0.902	1142	1141	0.976	1435	0.921	1667	0.897	0.898	0.907	0.902
GE09	0.973	1.05	0.678	1049	0.959	1004	1024	1004	1048	1024	1198	1017	1089	0.96	0.906	1091	0.947	1083	1092	0.894	0.907	0.878	0.875	0.931	0.83	0.919	0.994	0.956	0.891	0.993	0.822	0.903	0.882	1062	0.915	0.958	1	1042	0.98	0.918	0.945	0.914	1134	0.944	1211	0.928	0.944	0.949	0.99
GE10	0.572	0.528	0.948	0.985	0.941	1182	1284	0.938	0.495	0.595	1288	0.993	1212	1062	0.514	1077	0.859	0.876	0.771	1001	0.989	1287	0.6	0.955	1138	0.853	1045	0.922	0.999	0.902	1647	0.513	0.994	1217	0.787	0.812	0.857	0.514	0.8	1061	0.712	1001	1017	0.994	1094	1043	0.499	0.537	0.967
GE12	0.839	1095	0.949	0.866	1112	1.09	1064	1121	0.932	0.955	1058	1256	0.966	0.806	1379	1224	1005	1097	1045	0.817	1014	1043	0.787	1101	0.891	0.904	1091	1041	0.82	0.962	0.899	0.765	0.754	1015	0.879	0.775	1205	0.966	0.955	1063	0.875	0.933	1287	1278	1026	1.09	0.904	0.982	0.793
GE14	0.904	1198	0.923	1101	1131	1036	1087	1168	0.885	0.867	1089	1293	1.03	0.924	1151	1075	0.955	1059	1062	0.758	0.955	0.851	0.885	1025	0.968	0.773	1006	1007	0.824	0.837	0.931	0.803	0.795	1035	0.825	0.855	0.84	0.891	1082	0.957	0.901	0.925	1142	1283	1065	1063	0.922	0.959	0.817
GE15	1028	1.03	0.88	0.671	1179	1379	1375	0.946	1283	1104	1223	1.09	0.707	1004	1176	1493	1114	1197	1249	0.894	1003	1151	1261	0.892	0.688	1155	1049	0.959	0.667	1127	0.684	0.705	1301	0.964	0.647	0.696	1068	0.99	0.758	1186	1241	1067	1419	1264	1236	0.953	0.927	2425	0.883
GE16	0.777	1305	1.36	0.903	1957	1107	1.21	0.979	0.716	0.77	1048	1045	0.976	0.952	1101	1427	1199	1181	0.903	0.84	0.976	1119	1345	0.913	1.11	0.739	0.471	0.653	1059	0.81	1252	0.827	1157	1026	0.737	0.752	0.65	0.945	0.992	1199	0.945	0.92	1.03	1242	1988	1	1268	0.925	1151
GE19	1.19	1065	0.652	1105	1063	0.951	1008	1144	0.986	1135	1118	1172	1115	0.893	1155	7229	1035	1302	1304	0.866	0.953	0.846	0.922	1063	0.766	0.898	1151	1089	0.743	0.925	0.754	0.955	0.988	0.815	0.933	0.907	1089	0.754	0.893	0.923	1009	0.854	1072	1212	1941	1009	1008	0.911	0.714
GE21	0.957	1096	0.815	0.989	0.971	0.89	1072	0.938	0.966	0.952	1079	1073	0.936	0.907	1049	1033	0.951	1101	1083	0.813	0.983	0.942	0.927	0.984	0.912	0.913	1008	0.862	0.911	0.981	1035	0.9	0.966	0.99	0.947	0.937	1043	1007	1043	1011	0.963	0.955	1.13	0.934	1.07	1057	0.878	0.967	0.922
GE22	0.887	1169	0.947	0.965	0.992	0.972	1088	1011	0.895	0.941	0.931	1.03	0.89	0.813	1158	0.989	0.924	0.881	1041	0.869	1071	0.982	1007	1009	0.894	0.967	1042	0.986	0.961	1037	0.91	0.88	1056	0.905	1021	0.858	0.874	1046	1122	0.94	0.942	0.943	1119	1072	0.986	1055	0.914	0.985	0.961
GE23	0.915	1105	0.964	0.986	0.934	0.982	1073	0.995	0.88	0.97	0.989	1063	0.954	0.84	1155	1031	0.904	1063	1095	0.964	1032	0.943	0.977	0.985	0.916	0.933	1009	0.933	0.919	0.991	1067	0.853	0.998	1056	0.977	0.876	0.861	1032	1094	0.984	0.945	0.929	1086	1.03	0.988	1035	0.851	0.982	0.968
GE24	0.792	0.979	1262	1014	0.744	1.16	1673	0.975	0.793	1985	0.857	0.775	1081	1157	1683	1174	0.865	0.847	0.898	0.717	1029	1507	1333	1021	1031	0.79	1026	1007	1037	0.85	0.851	0.919	1332	0.939	1121	0.988	1039	0.783	1.17	0.524	1281	0.779	0.869	0.863	1433	1159	0.742	1098	0.739
[truncated: 10 more columns]
