# Supplementary material for: Combining germline, tissue and liquid biopsy analysis by comprehensive genomic profiling to improve the yield of actionable variants in a real-world cancer cohort
Source: J Transl Med. 2024 May 15;22:462. doi: 10.1186/s12967-024-05227-2 (PMC11097509; doi:10.1186/s12967-024-05227-2)
Supplement: Supplementary file 9 — Additional file 9. Amplifications with a fold-change ≥ 2 in the 16 tumor tissues analyzed in the study. The 4 potential amplifications with a fold-change ≥ 2 in the 16 tumor tissues analyzed by TruSight™ Oncology 500 panel are shown. In bold is indicated the tumor tissue classified with OncoKB level 1 or Tier IA. [file 12967_2024_5227_MOESM9_ESM.xlsx]

## Sheet: S9
SAMPLE ID	CANCER_TYPE	HUGO_SYMBOL	ALTERATION	ANNOTATED	GENE_IN_ONCOKB	VARIANT_IN_ONCOKB	MUTATION_EFFECT	MUTATION_EFFECT_CITATIONS	ONCOGENIC	LEVEL_1	LEVEL_2	LEVEL_3A	LEVEL_3B	LEVEL_4	LEVEL_R1	LEVEL_R2	HIGHEST_LEVEL	HIGHEST_SENSITIVE_LEVEL
GE19	STAD	ERBB2	Amplification	True	True	True	Gain-of-function	30659304;12124352;2885917;10716706;23204226;11571643;Mondaca et al. JCO PO, 2019(https://ascopubs.org/doi/full/10.1200/PO.19.00223)	Oncogenic	Trastuzumab+Chemotherapy,Trastuzumab Deruxtecan,Pembrolizumab+Trastuzumab+Chemotherapy			Trastuzumab,Trastuzumab+Carboplatin-Taxol Regimen,Trastuzumab+Pertuzumab,Lapatinib+Trastuzumab,Ado-Trastuzumab Emtansine,Lapatinib+Capecitabine,Tucatinib+Trastuzumab,Lapatinib+Letrozole,Trastuzumab+Tucatinib+Capecitabine,Margetuximab+Chemotherapy				LEVEL_1	LEVEL_1
GE03	UCP	FGFR2	Amplification	True	True	True	Likely Gain-of-function	20709759;34551969;20094046;20101236	Likely Oncogenic
GE01	UESL	MYC	Amplification	True	True	True	Gain-of-function	20164920;16934487;10378696;15083194;19029958;22464321	Oncogenic
GE15	MEL	NRAS	Amplification	True	True	True	Inconclusive	25263998;22876308;26266759;Hlias-Rodzewicz et al. Abstract# 9578, ASCO 2016(http://meetinglibrary.asco.org/content/169489-176);Zehir A et al. Nature Medicine, 2017(http://doi:10.1038/nm.4333)	Inconclusive
