# Supplementary material for: Combining germline, tissue and liquid biopsy analysis by comprehensive genomic profiling to improve the yield of actionable variants in a real-world cancer cohort
Source: J Transl Med. 2024 May 15;22:462. doi: 10.1186/s12967-024-05227-2 (PMC11097509; doi:10.1186/s12967-024-05227-2)
Supplement: Supplementary file 11 — Additional file 11. Copy number variations fold-changes for each gene analyzed by TruSight™ Oncology 500 ctDNA panel in the 23 circulating-free DNAs. Copy number variations fold-change for each circulating-free DNA belonging to each patient including in the study is shown. In bold are indicated the fold-changes ≥ 1.5. [file 12967_2024_5227_MOESM11_ESM.xlsx]

## Sheet: S11
SAMPLE ID	AKT2	ALK	AR	ATM	BRAF	BRCA1	BRCA2	CCND1	CCND3	CCNE1	CDK4	CDK6	CHEK1	CHEK2	EGFR	ERBB2	ERBB3	ERCC1	ERCC2	ESR1	FGF1	FGF10	FGF14	FGF19	FGF2	FGF23	FGF3	FGF4	FGF5	FGF6	FGF7	FGF8	FGF9	FGFR1	FGFR2	FGFR3	FGFR4	JAK2	KIT	KRAS	LAMP1	MDM2	MDM4	MET	MYC	MYCL	MYCN	NRAS	NRG1
GE01	0.952339	1.00266	1.01539	0.978324	1.00626	0.954038	1.01257	1.06168	0.907987	0.989123	0.958977	1.03351	0.971322	0.902475	1.00283	0.981778	0.995695	0.957503	0.996843	1.0075	0.967096	0.986218	1.01143	1.06902	0.970549	0.949232	0.96693	0.971051	0.967868	0.997164	0.984733	1.00969	0.973858	0.969352	0.950316	1.05561	0.978611	0.932393	0.97501	1.01767	1.00997	0.922556	1.07835	0.948014	1.02898	1.07795	0.983321	0.988499	1.0084
GE02	0.936125	1.15466	0.854112	0.997864	1.12794	1.10117	0.988857	1.00022	1.17306	0.928095	0.81102	1.15991	1.00066	0.768249	1.19526	1.15335	0.897133	0.905462	0.994333	1.16404	0.912993	1.03631	0.932778	1.00385	0.825902	1.19455	0.99299	0.95249	0.801275	1.24489	1.0214	0.876284	0.868848	0.997692	0.841483	2.97382	1.07096	0.7262	0.867438	1.23229	0.925137	0.900997	0.998495	0.921585	1.10824	0.849073	1.09264	0.78564	0.740105
GE03	0.985311	0.982126	1.01409	0.983879	1.00971	0.98135	1.00707	1.03947	0.965211	0.997734	1.02621	1.05911	0.98539	0.941122	0.99136	0.995466	1.00948	0.995319	0.983766	0.996027	0.976173	1.00985	1.04183	1.0351	0.954195	0.959327	0.976533	0.967604	0.983118	1.00004	1.02167	1.01454	0.992188	0.993399	0.944228	0.986528	0.98314	0.937282	1.00165	1.01084	0.999826	0.993036	1.06733	1.02598	1.0011	1.05681	1.01781	1.00243	1.00164
GE04	0.977538	0.982092	0.956005	0.972026	1.02558	0.966591	1.02659	1.01113	0.9948	0.987033	1.01211	1.05286	0.979556	0.95411	0.996618	0.992555	1.0071	0.968568	0.993867	0.987834	0.975491	1.01998	1.04782	1.00336	1.00717	0.989836	0.963537	0.949938	0.99984	0.962526	1.01691	0.988899	1.00175	0.98232	0.958141	1.04309	0.989266	0.972209	0.98748	1.02708	1.00964	0.99096	1.05815	0.967219	0.975847	1.00637	1.00449	1.02829	1.02534
GE05	0.964407	1.01021	1.0115	0.974982	1.00357	0.956412	1.03525	1.05895	0.907232	1.01251	0.90058	1.0574	0.986188	0.883903	1.02878	0.958601	0.990925	0.920891	0.989251	1.03936	0.962984	0.989281	1.05034	1.07601	0.975611	0.971067	0.974765	0.960843	0.974623	1.00121	0.991976	1.00489	0.994829	0.951336	1.00976	1.05366	0.989293	0.923774	0.992181	0.976141	1.02564	0.946229	1.09127	0.965693	1.04853	1.07988	0.985068	0.984804	1.03832
GE06	0.97645	0.994396	1.0091	0.976861	1.0129	0.978991	0.99979	1.02822	0.959812	0.982864	0.947273	1.05136	0.977743	0.897554	1.00907	0.98261	0.978891	0.960863	1.49735	1.0072	0.978048	1.00472	1.01092	1.06319	0.967172	0.95121	0.985072	0.979934	0.959826	0.97537	0.985517	0.986484	0.986544	0.975294	0.936507	1.0437	0.981674	0.94045	0.991639	1.01398	1.00831	0.950707	1.07654	0.966397	1.00947	1.03986	1.00021	0.975397	1.00901
GE07	0.99038	0.996457	0.949837	1.01115	0.994696	0.983791	1.0358	1.00391	0.994936	1.00929	1.02264	1.03937	0.990884	0.937609	0.975539	0.999266	1.01809	1.00066	0.988787	1.03142	0.957466	1.03167	1.05187	1.02019	1.00124	0.997084	0.969586	0.988949	1.01701	1.01018	1.03603	1.01584	0.992191	0.955965	0.973958	1.0747	0.983078	0.970747	0.946506	1.00561	1.01596	0.984318	1.0479	0.960717	0.983698	1.07437	0.953908	1.00692	1.03291
GE08	0.948271	1.00962	1.0087	0.965076	0.983084	0.969118	1.0439	1.02273	0.932043	0.99776	0.944807	1.05237	0.960523	0.874901	1.04451	1.00311	1.01623	0.908171	0.996675	1.00135	0.956041	0.984358	1.02192	1.09556	0.983588	0.947521	0.999844	0.983011	0.973182	0.937281	0.99703	0.999853	0.994911	0.966241	0.953923	1.09615	1.00772	0.922049	0.951332	1.0098	1.02117	0.969273	1.08967	0.959908	1.03382	1.05927	1.00044	0.97361	1.01427
GE09	0.943551	1.14334	0.841065	1.0839	1.065	1.03959	0.900455	1.06983	0.959396	0.960455	0.982073	1.09323	1.07655	0.80688	1.10499	1.06474	1.10203	0.911431	0.968833	0.939356	0.841539	1.01059	0.894958	1.14964	0.883024	1.02893	1.09982	1.04987	0.846026	1.11277	1.1787	0.930307	0.848472	1.15366	0.925509	1.04521	1.01835	3.20642	0.883407	1.08038	0.881994	1.0403	1.11287	0.95676	1.20884	0.966849	1.03306	0.965958	1.16203
GE10	0.966453	0.996162	1.013	0.968462	0.987948	0.975216	1.02486	1.03546	0.926935	1.02281	0.960599	1.08038	0.98912	0.909284	1.00724	0.989529	0.984129	0.953362	0.998455	1.00718	0.987196	1.00427	1.01838	1.06168	0.971138	0.948627	0.973211	0.962133	0.962432	0.975103	0.999288	1.00206	0.995883	0.966787	0.941454	1.06413	1.00901	0.934701	0.987128	1.00294	1.01136	0.965202	1.06199	0.944764	1.02273	1.03846	1.01771	0.992132	1.00939
GE11	0.904972	1.08584	0.95849	0.951804	1.00785	0.924315	1.04181	1.08465	0.89397	0.944985	0.879159	1.0455	0.985319	0.823706	1.09962	0.956282	1.01365	0.855333	0.932787	1.00112	0.973706	0.97386	1.05132	1.08677	0.971113	0.873382	0.943676	0.898523	0.936992	0.932565	0.945395	0.922006	1.00148	0.970384	0.919565	1.13233	1.02864	0.898087	0.996549	0.951305	0.999634	0.908626	1.12986	0.934741	0.913194	1.11189	0.899784	0.965651	1.1053
GE12	0.943348	1.01197	1.01883	0.983184	1.01803	0.983292	0.98036	1.08903	0.903248	0.998966	0.960358	1.05701	0.976533	0.894945	1.0292	1.01197	1.00529	0.918035	0.987654	1.00467	1.03057	0.993797	0.991655	1.05359	0.959923	0.997912	1.03251	0.998761	0.987754	1.01796	0.980001	0.99306	0.997321	0.986593	0.938999	1.09473	1.05559	0.939267	1.02083	1.00728	1.0063	1.00413	1.06557	1.0296	0.988311	1.08207	0.976258	0.985237	1.02477
GE13	0.953582	1.03059	0.917302	0.965366	1.01397	0.991994	1.01968	1.01717	0.976831	1.0249	0.97001	1.05012	0.991099	0.939895	1.01001	0.980704	0.96361	0.941674	1.02403	0.993961	1.00557	1.03843	1.0253	1.04834	0.973657	1.00234	1.0074	0.987256	1.03617	1.03873	1.0401	1.01496	0.994427	0.971999	0.974573	1.09046	0.981416	0.97492	1.02595	1.01651	0.987537	0.945601	1.06577	0.953571	0.939563	1.03953	1.00784	0.999943	1.00995
GE14	0.968075	0.997851	1.00977	0.981882	1.00688	0.984394	1.01256	1.06813	0.935239	0.974837	0.95855	1.03819	0.973856	0.883144	1.0008	0.976112	0.988913	0.969307	0.987712	0.999448	0.971356	0.988812	1.00658	1.06149	0.951737	0.934742	0.975022	0.956655	0.964088	0.970795	0.958539	1.00385	0.978054	0.963765	0.943128	1.06982	0.993095	0.949283	0.995658	1.01236	1.00292	0.975928	1.05921	0.959874	1.00414	1.06019	0.976854	0.987607	1.00436
GE15	0.975626	1.03059	0.909201	0.963981	1.00178	0.978096	1.042	1.08191	0.900614	0.996164	0.918359	1.07183	0.984642	0.876535	1.05153	0.967904	1.03093	0.900402	0.98918	1.00662	0.98222	0.980434	1.03805	1.0436	0.984634	0.948381	0.979457	0.951872	0.951973	0.991791	1.00688	1.01538	1.01834	0.948714	0.941445	1.1134	1.00957	0.939809	1.00563	0.980814	1.02776	0.967964	1.08965	0.979974	0.972681	1.09235	0.99528	0.993946	1.05832
GE16	0.958715	1.03389	0.98088	1.00456	1.02367	0.986138	1.02442	1.03099	0.931335	0.935001	0.924428	0.997209	0.993975	0.906107	1.00015	0.97953	0.970792	0.9286	0.998419	1.00666	0.976205	0.952724	0.996463	1.08155	0.950002	0.955033	0.990954	0.972589	0.957666	0.993759	0.999782	1.00931	0.958461	0.982709	0.927959	1.10241	0.976855	0.963218	1.00689	1.01709	1.00432	0.962914	1.11475	0.986604	0.961376	1.06483	0.937438	0.992531	0.985024
GE17	0.721798	0.974871	1.06071	0.926823	1.03132	1.13251	0.875625	0.842674	1.36811	0.790317	1.03861	1.10238	1.00035	0.970165	1.20904	1.23026	1.23118	0.675797	0.812059	0.852921	0.706211	1.25377	0.892774	1.13043	0.937333	0.917297	0.984259	1.03357	0.982873	1.00696	0.94202	0.935653	0.842755	1.01717	0.806656	1.04011	0.890623	0.751003	0.769205	0.953264	0.788627	1.11531	1.10855	0.926023	0.868942	1.07627	1.03843	0.909584	1.16919
GE18	1.05324	1.0567	0.886424	1.02878	0.97991	0.97663	1.03858	1.05903	0.938031	1.00479	0.968668	1.07876	1.02538	0.969446	0.981325	0.987544	0.989058	1.17488	1.2062	0.981454	0.928536	1.07748	1.11448	1.04769	0.965574	0.977759	0.999316	0.975715	0.968382	1.01448	1.02266	0.982272	0.991698	0.974979	0.912526	1.05063	0.979661	0.901613	0.973654	1.01955	1.04242	1.35814	1.11693	0.937595	1.00452	1.03275	1.04565	1.03719	1.06787
GE19	0.988899	1.02929	0.91011	0.992181	1.04216	0.964469	1.02065	1.03828	0.97105	1.01172	0.954865	1.06147	0.994091	0.934963	1.0375	1.50279	0.963546	0.994148	1.02463	0.992708	0.985784	0.997423	1.00863	1.063	0.966678	0.980624	1.01269	0.980899	0.990351	1.00481	1.01102	1.00451	0.960943	0.93691	0.969992	1.08387	0.97752	0.947129	0.971714	1.02217	0.99961	0.972624	1.08421	0.965021	1.09007	1.04591	1.01568	1.0139	0.966368
GE21	0.990973	1.02477	1.01381	0.974918	1.02297	0.9875	1.00246	1.0441	0.952115	1.00228	0.995182	1.06947	0.990656	0.958251	1.00732	0.993509	1.01331	0.991157	1.00319	1.02209	0.997106	1.0099	1.02997	1.04787	0.979539	0.990853	1.00648	0.979502	1.00703	0.972224	1.01954	0.983992	1.00949	0.999501	0.975313	1.02938	0.976137	0.955644	1.00691	1.01397	1.01848	0.971852	1.02636	0.993608	1.03636	1.06027	1.01016	1.03778	1.0192
GE22	0.985877	1.01939	1.0142	0.997275	1.02103	0.981332	0.988378	1.03448	0.94265	0.987398	0.972336	1.06917	0.988984	0.942469	1.01227	0.99898	1.00545	0.979318	0.99792	1.0108	1	0.978318	1.00458	1.05668	0.9851	1.00926	1.0102	0.985046	0.998381	1.01234	0.993645	1.00521	0.988183	0.995224	0.952214	1.04954	1.03816	0.950088	0.996546	1.0023	1.0231	1.01022	1.05087	0.995013	1.00055	1.06309	0.959077	1.00153	1.01022
GE23	0.971687	0.985297	0.99695	0.971799	1.00428	0.965388	1.01489	1.044	0.952851	0.987301	0.973817	1.05907	0.980674	0.907528	1.01931	0.974327	0.980167	0.91768	0.996636	0.996582	0.962846	0.987071	0.996148	1.04907	0.963921	0.947182	0.987507	0.965825	0.96483	0.975912	0.994298	1.00334	0.97432	0.975624	0.918357	1.06716	1.00489	0.950518	0.97961	0.980545	1.0246	0.987114	1.07871	0.961615	1.00638	1.03306	0.981375	1.00149	1.00219
GE24	0.970096	0.988185	1.0145	0.962975	1.01004	0.963076	1.0098	1.07862	0.962078	1.01037	0.960197	1.05915	0.979751	0.894421	1.01676	0.98374	0.985208	0.945844	0.991506	1.00922	0.966553	0.996763	1.03247	1.08938	0.95964	0.937098	0.982585	0.961984	0.966233	0.980111	0.989654	1.01226	0.991179	0.980605	0.922904	1.0463	1.00748	0.927327	0.993508	1.01887	1.01861	0.978432	1.07769	0.958548	1.01873	1.03853	0.99307	0.993807	1.01245
[truncated: 10 more columns]
